# Supplementary material for: Neurocysticercosis in Latin America: Current epidemiological situation based on official statistics from four countries
Source: PLoS Negl Trop Dis. 2022 Aug 29;16(8):e0010652. doi: 10.1371/journal.pntd.0010652 (PMC9462807; doi:10.1371/journal.pntd.0010652)
Supplement: S1 Data — (XLSX) [file pntd.0010652.s001.xlsx]

## Sheet: Sheet1
YearEcuador	EcuadorCases	EcuadorPopulation	EcuadorHDI	Mexico Year	Mexicocases	MexicoPopulation	MexicoHDI	YearBrazil	Brazilcases	BrazilPopulation	BrazilHDI	Column1	Yearcolombia	ColombiaCases	ColombiaPopulation	ColombiaHDI
1998	580	12.168.000	0.675	2004	953	105951569	0.731	1998	487	161.790.182	0.67		2009	466	44.978.832	0,720
1999	527	12.347.000	0.673	2005	859	107151011	0.737	1999	495	163.947.436	0.676		2010	401	45.509.584	0,729
2000	449	12.531.000	0.675	2006	808	108408827	0.745	2000	372	169.799.170	0.685		2011	433	46.044.601	0,734
2001	526	12.815.000	0.68	2007	761	109787388	0.746	2001	408	172.385.776	0.691		2012	556	46.581.823	0,739
2002	481	13.094.000	0.684	2008	765	111299015	0.748	2002	453	174.632.932	0.695		2013	233	47.121.089	0,742
2003	531	13.320.000	0.687	2009	698	112852594	0.748	2003	439	176.876.251	0.698		2015	752	48203405	0,756
2004	487	13.552.000	0.693	2010	609	114255555	0.748	2004	372	179.108.134	0.699		2016	592	48747708	0,760
2005	446	13.721.000	0.698	2011	606	115682868	0.755	2005	368	184.184.074	0.7		2017	780	49.291.609	0,763
2006	337	13.965.000	0.701	2012	669	117053750	0.756	2006	351	186.770.613	0.702		2018	826	49834240	0,764
2007	361	14.215.000	0.71	2013	626	118395054	0.759	2007	364	189.335.191	0.706		2019	1175	50374478	0,767
2008	164	14.473.000	0.717	2014	528	119713204	0.761	2008	511	189.612.814	0.717
2009	152	14.738.000	0.719	2015	502	121005815	0.766	2009	333	191.481.045	0.719
2010	166	15.012.000	0.726	2016	421	122273473	0.768	2010	283	190.755.799	0.727
2011	281	15.266.000	0.732	2017	353	123518270	0.771	2011	321	192379287	0.731
2012	273	15.521.000	0.751	2018	147	124737789	0.776	2012	325	193904015	0.735
2013	272	15.775.000	0.754	2019	114	125929439	0.779	2013	326	201032714	0.753
2014	209	16.027.000	0.756					2014	298	202768562	0.756
2015	201	16.279.000	0.764					2015	305	204450049	0.756
2016	168	16.529.000	0.758					2016	281	206081432	0.758
2017	176	16.777.000	0.76					2017	257	207660929	0.761
2018	180	17.023.000	0.762					2018	269	208494900	0.762
2019	127	17.268.000	0.759					2019	243	210147125	0.765
